# Supplementary material for: Germline and somatic variations influence the somatic mutational signatures of esophageal squamous cell carcinomas in a Chinese population
Source: BMC Genomics. 2018 Jul 16;19:538. doi: 10.1186/s12864-018-4906-4 (PMC6048762; doi:10.1186/s12864-018-4906-4)
Supplement: Supplementary file 3 — Table S2. The functional annotations of in-frame mutations of TNRC6A and FAM90A1. (XLSX 10 kb) [file 12864_2018_4906_MOESM3_ESM.xlsx]

## Sheet: Sheet1
Table S2. The functional annotations of in-frame mutations of TNRC6A and FAM90A1.
Gene Name	Coordinates	Gene ID	Transcript ID	Substitution Type	Region	Amino acid position change	Effect	Confidence Score	Classification Path	CADD socre	Nucleotide change	Amino acid change	Indel Location	Causes NMD	Transcript visulization	Gene Desc	Protein Family ID	Protein Family Desc	Transcript Status	Protein Family Size	1000 Genomes	Position (AA)	Mutation (CDS)	Mutation (Amino Acid)	Mutation ID (COSM)	Reference (COSMIC)
TNRC6A	16,24788423,24788434,1,-/GCAGCCACAGCC	ENSG00000090905	ENST00000315183	FRAMESHIFT	CDS	111-1913	damaging	0.579	FS_CP9	1.408	AGCAG-cagccacagcc-GCAGC	QQPQQqpqpqpqqqqpqqqp...(+1787 amino acids)...*->QQPQQaaaaaaataaatgla...(+4 amino acids)...*	0.06	YES	|---{}[]--[]--[]--[]--[.*]--[]--[]--[]--[]--[]--[]--[]--[]--[]--[]--[]--[]--[]--[]--[]--[]--[]--[]--[]{}--->	trinucleotide repeat containing 6A [Source:HGNC Symbol;Acc:11969]	ENSFM00600000921189	TRINUCLEOTIDE REPEAT CONTAINING GENE	KNOWN	3		115	c.333_344del12	p.P115_Q118delPQPQ	COSM5713272	COSP40657,COSU376,COSU375
FAM90A1	12,8374781,8374782,-1,-/ACG	ENSG00000171847	ENST00000538603	FRAMESHIFT	CDS	343-464	neutral	0.961	FS_CP1	0.887	GTGAC-g-TACGT	ELGPRtspqtgtrtpaqvls...(+106 amino acids)...*->ELGPRshprqarghpprcla...(+50 amino acids)...*	0.74	NO	<---{}[*.]--[]--[]--[]{}--{}--{}--{}---|	family with sequence similarity 90, member A1 [Source:HGNC Symbol;Acc:25526]	ENSFM00500000272028	UNKNOWN	KNOWN	2	-/ACG.CEU:0.305371;CHBJPT:0.214095	344	c.1031_1032insCGT	p.T344_S345insV	COSM943980	COSP40657,COSU419
