# Supplementary material for: Germline and somatic variations influence the somatic mutational signatures of esophageal squamous cell carcinomas in a Chinese population
Source: BMC Genomics. 2018 Jul 16;19:538. doi: 10.1186/s12864-018-4906-4 (PMC6048762; doi:10.1186/s12864-018-4906-4)
Supplement: Supplementary file 4 — Table S3. The significant somatic copy-number alterations in 302 ESCC samples. The copy-number statuses, FDR and the mutated sample counts of peak regions are based on JISTIC. (XLSX 14 kb) [file 12864_2018_4906_MOESM4_ESM.xlsx]

## Sheet: Sheet1
Table S3: The significant somatic copy-number peak regions in 302 ESCC samples.
Type	Chromosome	Start	End	Cytoband	FDR	Broad_region	Focal_region	Sample_Count_Number	Previous_ESCC_studies	Previous_EAC_studies
Deletion	1	121478588	121485415	1p11.2	1.65e-20	No	Yes	122	Yes
Amplification	1	121484258	121484475	1p11.2	3.55e-61	No	Yes	122
Deletion	1	142721213	142722136	1q21.1	6.13e-24	No	Yes	158	Yes
Amplification	1	143274031	143275689	1q21.1	6.77e-20	No	Yes	86
Amplification	2	92305567	92311669	2p11.1	6.63e-56	No	Yes	111
Deletion	2	92308448	92311669	2p11.1	1.71e-26	No	Yes	137	Yes
Amplification	2	133032073	133032622	2q21.2	5.9e-26	No	Yes	89
Deletion	2	133036006	133041319	2q21.2	1.32e-24	No	Yes	147
Deletion	3	60765167	61279127	3p14.2	1.98e-32	Yes	Yes	212	Yes	Yes
Amplification	3	75718621	75719821	3p12.3	8.55e-23	No	Yes	89
Amplification	3	196554198	196613779	3q29	4.49e-66	Yes	Yes	167
Deletion	3	196625613	196625713	3q29	1.81e-07	No	Yes	76
Amplification	4	49131965	49151992	4p11	6.6e-41	No	Yes	100
Deletion	4	49600693	49637218	4p11	5.25e-32	No	Yes	156	Yes
Deletion	4	68214563	68266775	4q13.2	1.75e-23	Yes	Yes	129		Yes
Amplification	4	68264214	68266775	4q13.2	6.23e-42	No	Yes	95
Amplification	5	1420490	1443355	5p15.33	2.55e-18	Yes	Yes	123		Yes
Amplification	5	49405815	49440928	5q11.1	0.000227	Yes	Yes	58
Deletion	5	77081306	77081855	5q14.1	1.27e-17	Yes	Yes	174
Amplification	6	58776752	58778580	6p11.1	9.64e-63	No	Yes	121
Deletion	6	58778120	58779465	6p11.1	1.08e-14	No	Yes	108	Yes
Amplification	6	61912475	61914734	6q11.1	2.86e-27	No	Yes	91
Deletion	6	61912475	61914734	6q11.1	7.73e-09	No	Yes	107	Yes
Amplification	7	55260333	55411680	7p11.2	4.41e-23	No	Yes	109		Yes
Deletion	7	57965380	58039314	7p11.2-7p11.1	0.00234	No	Yes	95
Deletion	7	61967168	62029732	7q11.21	2.42e-16	No	Yes	112
Amplification	7	61968869	62029732	7q11.21	1.79e-70	No	Yes	125
Amplification	7	100349722	100350812	7q22.1	0.00196	No	Yes	127		Yes
Deletion	8	43093815	43097455	8p11.21	4.6e-34	No	Yes	137
Amplification	8	43102226	43107388	8p11.1	1.71e-54	Yes	Yes	112
Deletion	8	46852205	46954573	8q11.1	8.18e-08	No	Yes	94	Yes
Amplification	8	128748971	128753400	8q24.21	1.65e-54	Yes	Yes	186		Yes
Deletion	9	21974210	21974919	9p21.3	1.97e-93	Yes	Yes	220	Yes	Yes
Amplification	9	44868899	44890048	9p11.2	1.24e-07	No	Yes	67
Amplification	9	66800747	66835195	9q13	2.08e-41	No	Yes	98
Deletion	9	66836464	66862083	9q13	1.74e-32	No	Yes	147	Yes
Deletion	10	39118041	39152493	10p11.1	1.2e-24	No	Yes	138	Yes
Amplification	10	39128148	39144151	10p11.1	1.23e-47	No	Yes	110
Amplification	10	42534526	42545178	10q11.21	4.57e-72	No	Yes	130
Deletion	10	42627500	42628161	10q11.21	3.08e-23	No	Yes	133	Yes
Deletion	11	51579257	51592545	11p11.12	4.4e-23	No	Yes	127	Yes	Yes
Amplification	11	51590464	51592545	11p11.12	4.29e-55	No	Yes	111
Amplification	11	70218193	70229456	11q13.3	1.82e-140	No	Yes	172	Yes	Yes
Deletion	11	89644886	89666255	11q14.3	3.72e-18	No	Yes	161	Yes
Amplification	12	21636452	21668727	12p12.1	6.89e-11	Yes	Yes	99	Yes	Yes
Amplification	12	38536647	38543941	12q12	1.76e-05	No	Yes	65
Amplification	13	28033700	28034080	13q12.2	2.21e-06	No	Yes	55
Deletion	13	28033700	28034080	13q12.2	1.17e-15	Yes	Yes	136
Deletion	14	88237569	88281002	14q31.3	5.1e-05	No	Yes	97
Amplification	14	88337213	88401312	14q31.3	1.16e-08	No	Yes	88	Yes
Deletion	15	72972239	72987739	15q24.1	1.6e-06	No	Yes	123
Amplification	16	33958696	33960890	16p11.2	4.34e-23	No	Yes	91
Deletion	16	35275664	35284437	16p11.1	3.15e-23	No	Yes	146	Yes
Amplification	16	46406717	46440981	16q11.2	8.76e-42	No	Yes	101
Deletion	16	46460340	46471105	16q11.2	1.95e-22	No	Yes	138	Yes
Amplification	17	22244704	22261905	17p11.1	1.67e-55	No	Yes	122
Deletion	17	22254161	22261905	17p11.1	1.02e-20	No	Yes	123	Yes
Amplification	17	25263111	25267803	17q11.1	4.33e-35	No	Yes	99
Deletion	17	45214318	45216342	17q21.32	1.61e-31	No	Yes	151
Deletion	18	108851	110724	18p11.32	2.31e-23	No	Yes	126		Yes
Amplification	18	116678	120888	18p11.32	3.04e-50	No	Yes	113	Yes
Deletion	18	18514929	18518258	18q11.1	2.3e-24	No	Yes	134	Yes
Amplification	18	18515713	18517913	18q11.1	1.37e-54	No	Yes	114
Amplification	19	182506	182875	19p13.3	4.89e-05	No	Yes	87
Deletion	19	24184606	24185476	19p12	6.36e-10	No	Yes	139	Yes
Deletion	19	27736676	27912041	19q11	3.07e-19	No	Yes	119	Yes
Amplification	19	27737189	27912041	19q11	1.11e-60	No	Yes	117
Amplification	20	26302132	26319459	20p11.1	3.63e-27	Yes	Yes	95
Deletion	20	26302132	26319459	20p11.1	7.38e-14	No	Yes	113	Yes
Deletion	20	29634441	29634829	20q11.21	5.33e-06	No	Yes	111	Yes
Amplification	20	29845174	29845677	20q11.21	9.36e-22	Yes	Yes	111	Yes
Amplification	21	9826377	9827550	21p11.2	1.22e-13	No	Yes	71	Yes
Deletion	21	11186553	11186898	21p11.1	2.1e-54	Yes	Yes	174
Deletion	21	14469738	14493143	21q11.2	2.09e-20	Yes	Yes	146	Yes	Yes
Deletion	22	18878375	18880367	22q11.21	1.01e-60	No	Yes	160
Amplification	22	18893752	18894414	22q11.21	2.62e-17	No	Yes	73	Yes
