# Supplementary material for: Germline and somatic variations influence the somatic mutational signatures of esophageal squamous cell carcinomas in a Chinese population
Source: BMC Genomics. 2018 Jul 16;19:538. doi: 10.1186/s12864-018-4906-4 (PMC6048762; doi:10.1186/s12864-018-4906-4)
Supplement: Supplementary file 7 — Table S5. The results of Gene Set Enrichment Analysis. (a) The subnetworks significantly enrich for KEGG pathways. (b) The subnetworks significantly enrich for Transcription factor targets. (XLSX 11 kb) [file 12864_2018_4906_MOESM7_ESM.xlsx]

## Sheet: Sheet1
Table S5a: The subnetworks significantly enrich for KEGG pathways.
Gene Set Name	Description	Genes in Overlap	P	FDR
KEGG_CELL_CYCLE(128)	Cell cycle	6	1.09e-11	2.03e-09
KEGG_GLIOMA(65)	Glioma	5	5.54e-11	4.67e-09
KEGG_MELANOMA(71)	Melanoma	5	8.72e-11	4.67e-09
KEGG_CHRONIC_MYELOID_LEUKEMIA(73)	Chronic myeloid leukemia	5	1.01e-10	4.67e-09
KEGG_SMALL_CELL_LUNG_CANCER(84)	Small cell lung cancer	5	2.06e-10	7.66e-09
KEGG_BLADDER_CANCER(42)	Bladder cancer	4	2.31e-09	7.17e-08
KEGG_PATHWAYS_IN_CANCER(328)	Pathways in cancer	6	3.17e-09	8.42e-08
KEGG_ENDOMETRIAL_CANCER(52)	Endometrial cancer	4	5.58e-09	1.3e-07
KEGG_NON_SMALL_CELL_LUNG_CANCER(54)	Non-small cell lung cancer	4	6.51e-09	1.35e-07
KEGG_PANCREATIC_CANCER(70)	Pancreatic cancer	4	1.88e-08	3.5e-07
KEGG_PROSTATE_CANCER(89)	Prostate cancer	4	4.98e-08	8.42e-07
KEGG_UBIQUITIN_MEDIATED_PROTEOLYSIS(138)	Ubiquitin mediated proteolysis	4	2.91e-07	4.52e-06
KEGG_COLORECTAL_CANCER(62)	Colorectal cancer	3	2.23e-06	3.19e-05
KEGG_P53_SIGNALING_PATHWAY(69)	p53 signaling pathway	3	3.09e-06	4.1e-05
KEGG_PROGESTERONE_MEDIATED_OOCYTE_MATURATION(86)	Progesterone-mediated oocyte maturation	3	6e-06	7.22e-05
KEGG_ERBB_SIGNALING_PATHWAY(87)	ErbB signaling pathway	3	6.21e-06	7.22e-05
KEGG_THYROID_CANCER(29)	Thyroid cancer	2	6.53e-05	0.000715
KEGG_FOCAL_ADHESION(201)	Focal adhesion	3	7.58e-05	0.000784
KEGG_NOTCH_SIGNALING_PATHWAY(47)	Notch signaling pathway	2	0.000173	0.00163
KEGG_MAPK_SIGNALING_PATHWAY(267)	MAPK signaling pathway	3	0.000175	0.00163
KEGG_INOSITOL_PHOSPHATE_METABOLISM(54)	Inositol phosphate metabolism	2	0.000229	0.00203
KEGG_ACUTE_MYELOID_LEUKEMIA(60)	Acute myeloid leukemia	2	0.000283	0.00239
KEGG_RENAL_CELL_CARCINOMA(70)	Renal cell carcinoma	2	0.000385	0.00311
KEGG_PHOSPHATIDYLINOSITOL_SIGNALING_SYSTEM(76)	Phosphatidylinositol signaling system	2	0.000453	0.00351
KEGG_APOPTOSIS(88)	Apoptosis	2	0.000607	0.00452
KEGG_T_CELL_RECEPTOR_SIGNALING_PATHWAY(108)	T cell receptor signaling pathway	2	0.000912	0.00652
KEGG_OOCYTE_MEIOSIS(114)	Oocyte meiosis	2	0.00101	0.00699
KEGG_NEUROTROPHIN_SIGNALING_PATHWAY(126)	Neurotrophin signaling pathway	2	0.00124	0.00822
KEGG_WNT_SIGNALING_PATHWAY(151)	Wnt signaling pathway	2	0.00177	0.0113
KEGG_JAK_STAT_SIGNALING_PATHWAY(155)	Jak-STAT signaling pathway	2	0.00186	0.0115
KEGG_REGULATION_OF_ACTIN_CYTOSKELETON(216)	Regulation of actin cytoskeleton	2	0.00357	0.0214
Table S5b: The subnetworks significantly enrich for Transcription factor targets.
Gene Set Name	Description	Genes in Overlap	P	FDR
AACTTT_UNKNOWN(1890)	Genes having at least one occurence of the highly conserved motif M17 AACTTT in the region spanning up to 4 kb around their transcription start sites. The motif does not match any known transcription factor binding site (v7.4 TRANSFAC).	7	6.41e-06	0.00394
CEBPDELTA_Q6(240)	Genes having at least one occurence of the transcription factor binding site V$CEBPDELTA_Q6 (v7.4 TRANSFAC) in the regions spanning up to 4 kb around their transcription starting sites.	3	0.000128	0.00991
CEBPA_01(244)	Genes having at least one occurence of the transcription factor binding site V$CEBPA_01 (v7.4 TRANSFAC) in the regions spanning up to 4 kb around their transcription starting sites.	3	0.000135	0.00991
ZIC2_01(247)	Genes having at least one occurence of the transcription factor binding site V$ZIC2_01 (v7.4 TRANSFAC) in the regions spanning up to 4 kb around their transcription starting sites.	3	0.000139	0.00991
HMGIY_Q6(248)	Genes having at least one occurence of the transcription factor binding site V$HMGIY_Q6 (v7.4 TRANSFAC) in the regions spanning up to 4 kb around their transcription starting sites.	3	0.000141	0.00991
CEBP_Q3(251)	Genes having at least one occurence of the transcription factor binding site V$CEBP_Q3 (v7.4 TRANSFAC) in the regions spanning up to 4 kb around their transcription starting sites.	3	0.000146	0.00991
YTATTTTNR_MEF2_02(697)	Genes having at least one occurence of the highly conserved motif M33 YTATTTTNR sites. The motif matches transcription factor binding site V$MEF2_02 (v7.4 TRANSFAC).	4	0.00017	0.00991
STAT6_01(264)	Genes having at least one occurence of the transcription factor binding site V$STAT6_01 (v7.4 TRANSFAC) in the regions spanning up to 4 kb around their transcription starting sites.	3	0.00017	0.00991
CRGAARNNNNCGA_UNKNOWN(47)	Genes having at least one occurence of the highly conserved motif M100 CRGAARNNNNCGA in the region spanning up to 4 kb around their transcription start sites. The motif does not match any known transcription factor binding site (v7.4 TRANSFAC).	2	0.000173	0.00991
CEBP_Q2_01(267)	Genes having at least one occurence of the transcription factor binding site V$CEBP_Q2_01 (v7.4 TRANSFAC) in the regions spanning up to 4 kb around their transcription starting sites.	3	0.000175	0.00991
MYCMAX_02(268)	Genes having at least one occurence of the transcription factor binding site V$MYCMAX_02 (v7.4 TRANSFAC) in the regions spanning up to 4 kb around their transcription starting sites.	3	0.000177	0.00991
GGGAGGRR_MAZ_Q6(2274)	Genes having at least one occurence of the highly conserved motif M24 GGGAGGRR sites. The motif matches transcription factor binding site V$MAZ_Q6 (v7.4 TRANSFAC).	6	0.000226	0.0116
RRCCGTTA_UNKNOWN(87)	Genes having at least one occurence of the highly conserved motif M146 RRCCGTTA in the region spanning up to 4 kb around their transcription start sites. The motif does not match any known transcription factor binding site (v7.4 TRANSFAC).	2	0.000593	0.0281
GATA2_01(104)	Genes having at least one occurence of the transcription factor binding site V$GATA2_01 (v7.4 TRANSFAC) in the regions spanning up to 4 kb around their transcription starting sites.	2	0.000846	0.0367
GGGCGGR_SP1_Q6(2940)	Genes having at least one occurence of the highly conserved motif M6 GGGCGGR sites. The motif matches transcription factor binding site V$SP1_Q6 (v7.4 TRANSFAC).	6	0.000896	0.0367
